# Supplementary material for: t-Darpp Promotes Enhanced EGFR Activation and New Drug Synergies in Her2-Positive Breast Cancer Cells
Source: PLoS One. 2015 Jun 29;10(6):e0132267. doi: 10.1371/journal.pone.0132267 (PMC4488293; doi:10.1371/journal.pone.0132267)
Supplement: S1 File — Each tab in the spreadsheet contains raw data for an individual figure, as labeled. Data for Fig 1A and 1B are calculated IC50 values for the indicated cell lines and drugs, from three replicate experiments. Data for Fig 2B are average (±S.D.) cell proliferation read-outs from each of four experiments, each done in quadruplicate. Data for Fig 3B and 3C are calculated IC50 values and cell proliferation read-outs, respectively, for the indicated transfected cells lines. Data for Fig 4B are calculated IC50 values for the indicated transfected cells (wild type and mutant t-Darpp) from three replicate experiments. Data for Fig 5A and 5B are individual ImageJ readings of phospho-EGFR and tubulin band intensities in the indicated cell lines and EGF incubation times, taken from two to seven gel images. (XLS) [file pone.0132267.s005.xls]

## Sheet: Fig 1
Figure 1A
IC50 Values for AG1478				IC50 Values for Gefitinib				IC50 Values for Erlotinib
BT474	BT.HerR			BT474	BT.HerR			BT474	BT.HerR
	BT1.0C	BT1.0E			BT1.0C	BT1.0E			BT1.0C	BT1.0E
1.89	2.78	3.62		1.57	1.69	2.14		1.25	2	3.6
2.24	1.21	2.22		1.68	1.59	1.79		1.8	1.6	2.8
1.35	2.45	1.4		1.31	1.63	1.83		2.1	1.9	2.2
Figure 1B
IC50 Values for AG1478			IC50 Values for Gefitinib			IC50 Values for Erlotinib
SK-Br-3	SK.HerR		SK-Br-3	SK.HerR		SK-Br-3	SK.HerR
3.4	1.2		2.2	1		3.4	1.6
4.1	0.9		3	1.3		2.8	1.9
3.9	1.6		2.4	0.8		3.6	2.1

## Sheet: Fig 2
Figure 2B
SK-Br-3				SK.HerR
sc. siRNA		tDp siRNA		sc. siRNA		tDp siRNA
% Prolif	SD	% Prolif	SD	% Prolif	SD	% Prolif	SD
70.9337	4.70474	62.5179	6.68307	37.9917	15.0597	65.5235	14.5065
64.9224	8.38769	78.7485	4.99359	47.0086	7.30916	72.7371	4.97144
56.3863	6.68307	60.7145	7.98506	44.6642	8.45499	51.9981	2.927
61.5166	7.51675	61.5928	2.78842	41.5928	7.56325	48.4863	19.9402

## Sheet: Fig 3
Figure 3B
IC50 Values for AG1478				IC50 Values for Gefitinib				IC50 Values for Erlotinib
SK.empty	SK.tDp	SK.dDp		SK.empty	SK.tDp	SK.dDp		SK.empty	SK.tDp	SK.dDp
5.52	2.38	2.43		2.71	0.36	1.13		5.83	1.85	3.1
7.32	2.62	7.16		2.94	0.25	1.2		8.5	1.43	4.52
6.68	3.83	4.06		5.298	0.815	2.956		10.93	3.292	7.351
12.4	5.33	7.08
Figure 3C
SK.empty				SK.tDp
sc. siRNA		tDp siRNA		sc. siRNA		tDp siRNA
% Prolif	SD	% Prolif	SD	% Prolif	SD	% Prolif	SD
58.5834	4.047	86.1334	6.891	40.5517	3.898	53.8239	2.076
78.262	2.613	73.9296	7.369	50.5535	1.343	73.9296	9.27
62.3971	5.207	62.3971	9.015	51.7998	4.323	62.3971	7.123

## Sheet: Fig 4
Figure 4B
IC50 Values for AG1478					IC50 Values for Gefitinib
SK.e	SK.tDp	SK.tDp. T75A.C1	SK.tDp. T75A.P1		SK.e	SK.tDp	SK.tDp. T75A.C1	SK.tDp. T75A.P1
6	1.8	5.3	4.8		5.3	1.7	3.4	3.3
5.2	1.4	4.9	4.6		4.6	2.3	2.9	3.8
6.7	2.4	5.9	6.2		4.1	1.5	3.2	3.4

## Sheet: Fig 5
Figure 5A							Figure 5B
pEGFR (Y1068) Levels from Image J							pEGFR (Y1068) Levels from Image J
Time (min)	SK-Br-3		SK.HerR				Time (min)	SK.empty							SK.tDp				SK.tDp.T75A
0	3.185	3.356	3.203	2.205			0	2.119	5.556	2.575	5.162	3.84	3.872	2.046	4.65	7.083	2.485	2.393	4.758	2.572	3.941
5	7.413	6.707	10.749	11.297			5	7.551	8.275	8.562	7.939	8.073	4.124	3.429	13.167	10.437	12.347	20.593	9.514	8.392	11.569
10	5.55	5.003	12.501	12.655			10	7.502	7.108	10.972	6.699	8.693	5.477	3.871	14.863	15.967	15.416	27.303	10.653	9.063	11.341
15	4.459	4.5	15.475	15.703			15	6.743	8.858	9.802	8.383	8.7	4.724	2.466	14.743	9.384	15.64	18.45	10.612	8.892	10.703
30	3.005	3.015	18.151	19.05			30	4.096	9.119	8.238	8.889	7.005	4.416	2.95	10.131	7.594	10.727	8.704	9.554	9.783	10.37
60	2.491	2.324	13.819	14.186			60	3.656	8.145	9.446	8.273	8.362	2.621	2.957	10.779	5.862	9.15	4.839	7.848	11.703	6.73
Tubulin Levels from Image J							Tubulin Levels from Image J
Time (min)	SK-Br-3		SK.HerR				Time (min)	SK.empty							SK.tDp				SK.tDp.T75A
0	8.635	8.238	8.367	8.304			0	8.221	8.452	6.708	8.883	5.908	8.961	8.01	8.664	8.633	7.761	9.057	6.475	10.127	6.756
5	8.855	8.576	8.607	8.538			5	7.715	9.602	11.883	9.242	8.084	9.215	8.891	7.634	6.736	6.317	8.866	6.466	7.051	6.714
10	8.367	8.32	8.718	8.747			10	6.885	9.599	8.814	9.492	9.016	9.613	10.979	8.08	8.337	8.397	9.33	8.117	8.907	8.084
15	7.617	7.642	9.256	9.01			15	9.97	10.415	9.408	10.061	9.308	9.682	9.5	7.857	9.045	8.031	7.893	8.052	9.194	8.183
30	8.02	7.806	7.16	7.354			30	9.653	9.062	9.042	8.734	8.593	9.695	8.545	7.221	8.04	6.775	6.395	8.94	7.06	8.885
60	8.518	8.7	7.879	8.765			60	11.524	7.336	6.344	7.456	9.25	9.291	9.286	6.576	9.051	6.261	7.248	7.484	5.462	7.51
